# Supplementary material for: Evaluation of the Effect of Adipokinetic Hormone/Corazonin-Related Peptide (ACP) on Ovarian Development in the Mud Crab, Scylla paramamosain
Source: Animals (Basel). 2024 Dec 23;14(24):3706. doi: 10.3390/ani14243706 (PMC11672810; doi:10.3390/ani14243706)
Supplement: Supplementary file 1 [file animals-14-03706-s001.zip]

Archive with 1 entries (1 files):
- animals-3358910-supplementary.pdf
